# Supplementary material for: Immunoproteasome Inhibition Modulates Microglial Polarization to Facilitate Anti-Inflammatory Responses and Hematoma Resolution After Intracerebral Hemorrhage
Source: Cells. 2026 Apr 9;15(8):664. doi: 10.3390/cells15080664 (PMC13115069; doi:10.3390/cells15080664)
Supplement: Supplementary file 1 [file cells-15-00664-s001.zip]

Archive with 1 entries (1 files):
- cells-4144524-supplementary.pdf
